# Supplementary material for: The sexual behavior of young people living with a disability: Findings from the KAP study in Northern Uganda
Source: Front Reprod Health. 2023 Mar 15;5:1065437. doi: 10.3389/frph.2023.1065437 (PMC10057535; doi:10.3389/frph.2023.1065437)
Supplement: Supplementary file 1 [file Datasheet1.xlsx]

## Sheet: survey
Question Number	Question description
start
end
today
inter_name	Interviewer Code:
district	District
subcounty	subcounty
village	Village
village_name	Village (Specify):
intro_consent	Introduction and Consent:
intro_script	May I begin the interview now?
consent	May I begin the interview now?
a	consent
note_a	IDENTIFICATION OF THE PARTICIPANT
hh_code	Household code;
resp_code	Respondent code
school	School Status
marital	Marital status
citizen	Citizenship Status:
hhead	Phone number of Head of Household:
sch_name	Name of school:
section_1	GENERAL CHARACTERISTICS OF THE RESPONDENTS
q101	When were you born?
q101y	Year:
q101m	[Integer] [Put "98" if unknown]
q101d	[Put "98" if unknown]
years_age	Age
section_1b	GENERAL CHARACTERISTICS OF THE RESPONDENTS
display	You are ${years_age} years old.
q102	Sex of respondent
q103	Who do you live with?
q104	What is your tribe?
q105	Disability forms
q105a	Do you have difficulty seeing, even if wearing glasses?
q105b	Do you have difficulty hearing, even if using a hearing aid?
q105c	Do you have difficulty walking or climbing steps?
q105d	Do you have difficulty remembering or concentrating?
q105e	Do you have difficulty (with self-care such as) washing all over or dressing?
q105f	understanding or being understood?
q106a	Have you ever attended school?
q106	School attendance
q107a	What is the highest level of school you completed
q107b	Have you ever attended any vocational or technical education training?
q107c	How long has it been since you left school?
q107d	What are some of the main reasons you are not in school? (Select all that apply)
q107e	Of these reasons, what is the main reason that led to your drop out of school?
q107f	If there was an opportunity for you to return to school, would you be willing to do so?
q107g	Would you like to return to formal or vocational education?
q107h	Can You write in any language?
q107i	Can You read in any language?
q108a	What is your current marital status?
q108b	What kind of marriage are you in?
q109	Marital matters
q109a	How old were you when you first started living with a man or woman as your partner?
q109b	For how long have you been living with your current partner? (Years)
q109c	Is your spouse (husband/wife/boyfriend/girlfriend) living with you now or is he/she staying elsewhere?
q109d	Does your spouse have more than one woman/man he/she considers a wife/husband, girlfriend /boyfriend?
q109e	How old is your spouse? [Put 999 for Don’t Know]
q112	What is your religion?
q113	What is your main occupation, that is, what kind of work do you do?
q114	Do you earn a living from the occupation you have told me about?
q115	Do you or does any member of your household own the following?
q115a	A radio
q115b	A television set
q115c	A bicycle
q115d	A motor cycle
q115e	Your own/family home
q115f	A cell phone
q115g	A regular (land line) phone
q115h	A computer
q115i	An income generating business
q115j	An indoor bathroom
q115k	Running water (in compound/house)
q115l	Electricity
q115m	A Car
q115n	A Generator
q115p	Solar
q116	Do you read a newspaper or magazine at least once a week, less than once a week or not at all?
q117	Do you listen to the radio at least once a week, less than once a week or not at all?
q118	Do you watch television at least once a week, less than once a week or not at all?
q119	Do you own a mobile phone? Is it a smart phone?
q120	What is your phone number?
q121a	Do you know your caregivers phone numbers?
q121b	What are they?
q122a	Have you ever used the internet?
q122b	In the last 12 months, have you used the internet?
q122c	During the last one month, how often did you use the internet: almost every day, at least once a week, less than once a week, or not at all?
q123	On a typical day, how many hours in a day in total do you spend using social media, chatting with friends online, playing computer games or using other interactive media?
q124a	Do you ever drink alcohol?
q124b	On how many days in the last week have you drank alcohol?
q124c	Do most of your friends drink?
q125	Have you ever heard of the ANSWER project?
q126	Have you ever heard of/participated in sexual reproductive health activities targeting young people (10-24 years) by LWF/PLAN/Save the Children/Marie Stopes in this community?
q127	In the last 12 months, what are some of the sexual reproductive health activities targeting young people (10-24 years) by Marie Stopes/Save the Children, Lutheran world Relief, or PLAN international that you have been involved/participated in?
q128	Where did you hear about the ANSWER program or activities?
q129	In the last 12 months, have you listened to any radio program or community health worker talk about SRH services for young people in your community?
section_2	Pregnancy and Contraception
q201	I want to read for you some statements about pregnancy and contraception tell me if you think it’s true, false or not sure
q201a	A girl can get pregnant the first time she has sex
q201b	A girl cannot get pregnant if she has unprotected sex while standing up
q201c	A girl cannot get pregnant if she takes a bath/shower immediately after having unprotected sex
q201d	A girl cannot get pregnant if she has sex during her menstruation period
q201e	A girl can swallow a contraceptive pill before having sex that will protect her from getting pregnant
q201f	A girl can swallow a contraceptive pill after having unprotected sex/rape that will protect her from getting pregnant
q201g	A woman stops growing after she has had sexual intercourse for the first time
q201h	A woman is most likely to get pregnant if she has sexual intercourse half way between her periods
q201i	A girl can get pregnant after kissing
q201j	A girl can get pregnant after hugging
q201k	Some contraceptive methods are more effective at preventing pregnancy than others.
q201l	It is very common for women using injectable to feel fatigue that is bad enough they cannot work or do their normal physical activities.
q201m	A girl should seek contraceptive or contraceptive methods as soon as she starts having sex to avoid getting pregnant
q201n	There are certain days when a woman is more likely to get pregnant
q202a	Have you ever heard/seen male condoms?
q202b	Do you know how to use a condom properly?
q203	State if the following statements are true or false about condoms.
q203a	Condoms are an effective method of preventing pregnancy
q203b	Using a condom can protect against sexually transmitted disease
q203c	Condoms are an effective way of protecting against HIV/AIDS
q203d	Condoms can be used more than once
q204a	In your opinion, are there any reasons why pregnancy/ childbirth should be avoided when you are a teenager?
q204b	What are the reasons?
q204bother	Other (specify):
q204c	In your opinion, what are some of the good things about having a child while you are a teenager?
q204cother	Other (specify):
q205a	Have you ever heard of abortion?
q205b	abortion without help of a skilled health worker?
q205bother	Other (specify):
q205c	In your community, the girls who want to abort unwanted pregnancies, do they know where to go for abortion services?
q205d	Where can one obtain these services?
q205di	Others, please specify
q206	Do you know any ways to avoid getting pregnant?
q207	Which methods of delaying or avoiding pregnancy do you know?
q207a_1	Pill
q207a_2	Emergency contraceptive
q207a_3	Male condom
q207a_4	Female condom
q207a_5	IUD
q207a_6	Injectable / Depo-Provera
q207a_7	Injectable / Sayana Press
q207a_8	Foam tablets/ jelly/ cream
q207a_9	Norplant
q207a_10	Male sterilization (vasectomy)
q207a_11	Female sterilization
q207a_12	Non-penetrative sex
q207a_13	Withdrawal
q207a_14	Calendar method/moon bead
q207a_15	Diaphragm
q207a_16	Traditional method (specify):_________
q207b	Which of the above mentioned contraception methods do you know are most suitable for young unmarried women (15-19 years and 20-24 years)?
q207b_1	Pill
q207b_2	Emergency contraceptive
q207b_3	Male condom
q207b_4	Female condom
q207b_5	IUD
q207b_6	Injectable / Depo-Provera
q207b_7	Injectable / Sayana Press
q207b_8	Foam tablets/ jelly/ cream
q207b_9	Norplant
q207b_10	Male sterilization (vasectomy)
q207b_11	Female sterilization
q207b_12	Non-penetrative sex
q207b_13	Withdrawal
q207b_14	Calendar method/moon bead
q207b_15	Diaphragm
q208	State if this statement is TRUE or FALSE
q208_1	A woman can take a pill every day
q208_2	A woman can take pills soon after intercourse
q208_3	A man can put a rubber device on his penis before intercourse
q208_4	Women can have an injection every 2 or every 3 months
q208_5	A couple can avoid sex on days when pregnancy is most likely to occur
q209a	Do you know where to obtain services that provide these methods:
q209ai	Others, please specify
q209b	List the situations when the emergency contraceptives should be sought.
q209c	When is the use of emergency contraceptives most effective to prevent pregnancy?
q209d	Do you know where to obtain emergency contraceptives in case you needed them?
q209e	Are you aware of any side effects of emergency contraceptives, If yes, which ones?
q210	In the last 12 months, have you ever tried to find out more about the ways to avoid pregnancy?
q210a	Whom did you talk to within the last 12 months?
q210b	How would you feel if your girlfriend/boyfriend suggested that you use a condom?
q211	Thank you for sharing your knowledge about pregnancy and contraceptives. I want to ask more questions about you views relating to pregnancy and contraceptives, and sexual and reproductive health issues in general.
q211a-d	I am going to you several statements, please feel free to say whether you agree, disagree or cannot decide
q211a	Young people like you/me should not be allowed to use contraceptive services
q211b	It is a woman’s responsibility to avoid getting pregnant
q211c	Fathers and mothers should discuss together and plan better about the number of children to have and how to prevent unwanted pregnancies
q211d	If a woman uses a contraceptive method without her husband knowing, and he finds out, she deserves to be beaten
q211e	Modern methods of contraceptive are safe
q211ee	Side effects from modern methods are manageable
q211f	The benefits of contraceptive are more than its side effects
q211g	Some contraceptive methods can cause abnormalities in children who are later born to a woman who has been using them.
q211h	When a woman who is using a contraceptive does not have monthly bleeding, the blood and other impurities are usually building up more and more inside the womb every month.
q211i	Contraceptives are for girls and women and not boys/men
q211j	It is wrong for young girls who are sexually active to use contraceptives
q211k	It is not easy for me to discuss sex matters with my partner
q211l	Contraceptives are not for the poor but for the rich/well off people
q211m	Couple counseling for contraceptive is the best way to involve men in contraceptive use
q211n	Women who use contraception may become promiscuous.
q211o	Most of my friends would never contemplate having an abortion for themselves/their partner
q211p	I would never contemplate having an abortion myself/for my partner
q211q	Even if I had an unwanted pregnancy, I would be embarrassed to seek abortion services from any health facility
q211r	I would not achieve as much in my future work if I had a baby as a teen
q211s	Having a baby as a teen brings boyfriends and girlfriends closer
q211t	If I had a baby as a teen, it would get me labeled in a bad way in school/community
q211u	If I had a baby as a teen it would conflict with my personal values
q211v	Many girls fear the risk of getting pregnant than the risk of getting HIV/STIs
q212	For each one, I want you to tell me whether you agree or disagree, or whether you don't know
q212a	It would be too embarrassing for someone like you to buy or obtain condoms
q212b	Condoms reduce sexual pleasure
q212c	Condoms can slip off the man and disappear inside the woman's body
q212d	If a girl suggested using condoms to her partner, it would mean that she didn't trust him
q212e	Condoms are suitable for steady, loving relationships
q212f	I would refuse to have sex with someone who is not prepared to use a condom.
q212g	A girl can suggest to her boyfriend that he uses a condom
q212h	If unmarried couples want to have sexual intercourse before marriage, they should use condoms
note_srhr	Community level perceptions about SRHR and GBV
q215	Please tell me how common they are in your community
q215a	Husbands refusing wives to start on contraceptives
q215b	Girls or young women going for post-abortion care are stigmatized
q215c	Physical violence following use of contraceptives without husband’s knowledge
q215d	Belief that girls who use contraceptives are promiscuous
q215e	Belief that girls who use contraceptives will get sick/fail to produce in future
q215f	Stigmatization of unmarried girls 15-19 years using contraceptives
q215g	Stigmatization of unmarried girls 20-24 years using contraceptives
q215h	Belief that exposing adolescents to information about sexual health encourages them to start sex
q215i	Unmarried girls fearing to seek information on sexual health due to stigma that they would be perceived to have started sex early/having pre-marital sex
q215j	Girls fearing to access abortion or post abortion care due to fear of how they will be perceived by health-workers
q215k	Adolescents failing to seek contraceptives due to fear of their communities finding out
q215l	Belief that adolescent girls and young women who carry condoms are promiscuous and cannot be trusted
q215m	Girls shy away from using SRHR services due to the fear that someone might see them or the health-workers might tell their parents
q215n	Girls who refuse to get married early (below 18 years) are stigmatized
q215o	Parents expecting adolescent girls to get married before the age of 18 years
q215p	A woman who talks back at her husband earns a bad reputation among relatives
Section_3	HIV & STI
q301	Have you heard of HIV or AIDS
q302	I am now going to read you some statements about HIV/AIDS. Please tell me whether you think the statement is true, or false, or whether you don't know.
q302a	A person who looks healthy can be infected with the HIV/AIDS virus
q302b	Having and being faithful to only one sexual partner is an effective way of preventing HIV
q302c	A person can reduce their chances/risk of getting HIV by not having sex
q302d	Circumcised men/boys are only partially protected from contracting the HIV
q302e	The AIDS virus can be transmitted by mosquito bites
q302f	The AIDS virus can be transmitted by supernatural means
q302g	A person can become infected by sharing food with a person who has the AIDS virus
q302h	A person can reduce their chances/risk of getting HIV by using condoms when having sex
q302i	A girl or boy can get HIV the first time she/he has sexual intercourse
q302j	There are drugs that health workers can give a woman or girl who has been raped or forced into sex to swallow to stop her from getting HIV
q302k	There are special drugs that a health worker can give to a pregnant woman infected with the AIDS virus to reduce the risk of transmission of HIV to her baby
q302l	There are special drugs that one can take before risky sex to stop him/herself from contracting HIV?
q303	q303
q303a_1	Can the virus that causes AIDS be transmitted from a mother to her baby During Pregnancy?
q303a_2	Can the virus that causes AIDS be transmitted from a mother to her baby During Delivery?
q303a_3	Can the virus that causes AIDS be transmitted from a mother to her baby During Breastfeeding?
q303b	Would you buy fresh vegetables from a shopkeeper or vendor if you knew that this person had the AIDS virus?
q303c	If a member of your family got infected with the AIDS virus, would you want it to remain a secret or not?
q303d	If a member of your family became sick with AIDS, would you be willing to care for her or him in your own household?
q303e	In your opinion, if a female teacher has the AIDS virus but is not sick, should she be allowed to continue teaching in the school?
q303f	If a wife knows her husband has a disease that she can get during sexual intercourse, is she justified/right in asking that they use a condom when they have sex?
q304a	Do you know where women/girls who have been raped or forced into sex can access drugs that can help them to stop getting HIV?
q304b	If yes, from where?
q304c	When is the use of these special drugs most effective to prevent HIV infection?
note_305	Apart from HIV/AIDS, there are other diseases that men and women can get by having unprotected sexual intercourse.
q305a	Do you know of any these diseases?
q305b	Apart from HIV/AIDS), what are the signs and symptoms of a sexually transmitted disease in a man?
q305c	(Apart from HIV/AIDS), what are the signs and symptoms of a sexually transmitted disease in a woman?
q305d	Which STIs do you know off?
q305e	What are the ways for preventing an adolescent or someone like you from getting infected with a sexually transmitted disease?
q305f	Delaying first sexual intercourse, remaining with the same sexual partner, using a condom and abstaining from sex are effective ways of preventing STIs
q305g	If a friend of yours needed treatment for a sexually transmitted disease, where could he or she obtain such treatment?
Section_4	Sex and Sexuality
q401	I want you to state if you know the statement to be true or false about qualities of a good and a healthy relationship.
q401a	Partners share decisions and responsibilities
q401b	Partners need not to share their dreams, fears and concerns with each other
q401c	Partners feel physically safe in the relationship and respect each other’s space
q401d	They realize when they are wrong and are not afraid to say, “I am sorry”
q401e	Partners treat each other like they want to be treated and accept each other’s opinions, friends, and interests
q401f	Partners never force sexual activity or insist on doing something that the other is not comfortable with
q402	I now want to know how you think about sexuality, social and gender issues by responding to the statement am going to read for you; please feel free to say whether you agree, disagree or cannot decide
q402a	I believe there is nothing wrong with unmarried boys and girls having sexual intercourse if they love each other
q402b	In order to continue to get support from a man, a woman has to continue having sex with him
q402c	I think that sometimes a boy has to force a girl to have sex if he loves her
q402d	A boy and a girl should have sex before they become engaged to see whether they are suited to each other
q402e	I believe that girls should remain virgins until they marry
q402f	I believe that boys should remain virgins until they marry
q402g	You don’t talk about sex, you just do it
q402h	It is acceptable for a man to force his partner/wife to have sex even if she does not want to have sex
q402i	Men need sex more frequently than do women
q402j	A woman has a right to refuse sex with a husband
q402k	Men/boys are always ready to have sex
q402l	Women/girls should never refuse to have sex with any man/boy
q402m	Alcohol increases sexual potency
q402n	I believe it's all right for a girl to initiate a sexual relationship
q402o	I believe it's all right for a girl/woman to initiate sex with a boyfriend/partner
q402p	It's all right for boys and girls to have sex with each other provided that they use methods to stop pregnancy
q402q	I believe it is alright for boys or girls to hold open discussions about sexuality with their peers
q402r	A woman stops growing after she has had sexual intercourse for the first time
q402s	Parents should openly discuss issues of sexuality with their sons and daughters
q402t	A female always has the right to say “no” to a man and a man should respect her decision
q403	(Favour, Oppose, Prefer Not to answer)
q403a	Whether to use a contraceptive method to prevent pregnancy
q403b	Which contraceptive method they prefer to use
q403c	How many children to have
q403d	When to have a baby
q403e	Whether to end an unwanted pregnancy
q403f	Girls staying in school longer to complete their studies instead of getting married
q403g	Married women working to own their assets and property
q403h	Initiating sex
Section_5	IPV and SGBV
q501a	Do you know what gender-based violence is about?
q501b	Mention some of the examples of gender based violence
q502	Do you know where to report violence?
q502b	Where?
q503	What are some of health services of rape or forced sex survivors?
q504	State if you agree or disagree with the following statements
q504a	Culturally women/girls deserve to be beaten/domestically abused by their husbands/partners
q504b	If a husband does not beat his wife if she disobeys him, other men in the community will think less of him
q504c	A woman should tolerate/accept violence to keep her family together
q504d	Physically beating your children is a good way to make them behave
q504e	A man using violence against his wife is a private matter that shouldn’t be discussed outside the couple.
q504f	If a husband is beating his wife, others outside the couple should not interfere
q504g	I believe it is important to use non-violent ways of disciplining youth, instead of physical violence
q504h	Women and children are supposed to be protected from all forms of violence
q504i	Men’s power over women is the reason why violence against women happens
q504j	It is possible for men to stop using violence.
q504k	Consent before sex is necessary in a marriage or long-term relationship
q505	How many of your male friends do you think sometimes hit their wives/girlfriends for disobeying them?
q506	If a man in this community beat his wife if she disobeyed him, do you think most of your male friends would ……….?
Section_6	Knowledge on SRH Rights
q601	Have you ever heard of the sexual health rights for young people?
q602	From whom did you get this information?
q603	State if the following is a true or false statement of the sexual health rights for young people
q603a	Right to access information on sexual and reproductive health issues such as pregnancy
q603b	Right to access sexual and reproductive health issues services such as contraceptives
q603c	Right to marry at the time of their choice
q604d	Right to consent to marriage
q603e	Right to have sex
q603f	Right not to be forced into sexual activity (including by boyfriend/girlfriend, relatives)
q603g	Right to be free from all acts of violence (including forced sex, sexual harassment)
q603h	Right to have full control over their bodies
q603i	Right to keep a pregnancy
q603j	Right to freedom of movement
Section_7	Gender and Social Norms
q701	Please tell me if you AGREE or DISAGREE with each statement.
q701a	Parents should treat both boy and girl children with tenderness
q701b	Girls are just as smart as boys
q701c	It is more important for boys to get an education than girls.
q701d	If there is limited money to pay for school fees, it should be spent on sons first.
q701e	Giving a bath and feeding kids are the mother’s responsibility
q701f	Woman’s role is taking care of her home and family
q701g	A man should have the final word about decisions in the home
q701h	A woman should obey her husband in all things
q701i	It disgusts me when I see a man acting like a woman
q701j	Marrying girls at a young age can help provide them security
q701k	Marrying young girls can help prevent sexual violence, assault, and harassment.
q701l	Marriage of girls under 18 years mostly happens because there is a lack of education and job opportunities
q701m	Marriage of girls under 18 y mostly happens because girls want to have their own independent lives
q701n	Women should own personal assets including land and houses
q701o	Women should be allowed to inherit property from their families
q701p	A woman should obtain her husband’s permission before doing anything
q701q	Working hard and staying at school should a priority for all girls in this community
q701r	Working hard and staying at school should a priority for all boys in this community
Section_8	Life skills
q801	Please answer the following questions below with yes or no,
q801a	I have little control of things that happen in my life.
q801b	I cannot do much to change things in my life.
q801c	I feel good about all the choices I make
q801d	I always try to manage my anger and I am never rude to my friends.
q801e	I can finish almost everything that I am determined to do.
q801f	I believe things happening in my life are mostly determined by me.
q801g	Even if my friends pressure me to do something, I should do what I believe is right.
q801h	I am confident if I did not want to have sex, I would be able to refuse sex with a person who has power over me, like a teacher, employer, relative, etc.
q801i	I am confident I can get the person with whom I have sex to use a condom, even if he/she doesn't want me to use a condom
q801j	I am confident If my partner and I do not have a condom, I can say no to sex
q801k	I talk to my friends about problems I have because they can offer me help.
q801l	I help others make smart decisions.
q801m	When I make a decision, I think about the good and bad things that can happen before making a decision.
q801n	Sometimes I will take chances just for the fun of it.
q801o	It is important for girls/boys my age to set goals about their future job.
notee	Please answer the following questions below by selecting the best option that applies to you
q809a	Compared with other people I am... (READ OPTIONS OUT)
q809b	Compared with other people I am... (READ OPTIONS OUT)
q809c	Compared with other people I am... (READ OPTIONS OUT)
q404	I want to ask you some questions about menstruation and its management
q404b	How old were you when you first got your menstrual periods?
q404c	The last time you had your menstrual period, what did you use to manage it?
q404d	When were you last at school?
q404e	The last term you were in school, did you ever miss school because of your menstrual period?
q404f	How many days of schooling did you miss because of your menstrual period?
Section_9	Sexual Behavior
q901	Have you ever had a girlfriend/boyfriend?
q902	Have you ever had sexual intercourse?
q903	How old were you when you had sexual intercourse for the first time?
q903a	What was the main reason that you had sex at that time?
q903b	How old was the first person you had sex with?
q904	When was the last time you had sex?
q905	How many sexual partners have you had sex with in the previous 12 months?
q905b	How old was the last partner you had sex with?
q906a	The last time you had sexual intercourse; did you and/or your sexual partner use a condom?
q906b	How many persons have you had sex with in the last six months that are not your wife/husband/regular partner?
q906c	The last time you had sexual intercourse with this person(s) who is not your regular partner/spouse; did you use a condom?
q906d	Why did you use the condom?
q906e	Why was the condom not used?
q906f	Do you know the HIV status of the last partner you had sex with?
q906g	When you had sex, did either of you drink alcohol beforehand?
q906h	Did you use any other method to avoid getting pregnant/avoid impregnating her?, if yes, which?
q907	The last time you had sex with your spouse/regular partner; did you or your partner use a condom?
q907a	If the condom was not used during your last sexual encounter, why?
q910	In the last 12 months, did you have sex where you received something in exchange including gifts, money or services from any sexual partner?
q911	Please tell me for each reason whether it applies to you or not.
q911a	I don't feel ready to have sex.
q911b	I have not had the opportunity.
q911c	I think that sex before marriage is wrong
q911d	I am afraid of getting pregnant
q911e	e).I am afraid of getting HIV/AIDS or another sexually transmitted infection.
q912	Which of these statements best describes your plans? READ OUT
q912a	I plan to wait until marriage
q912b	I plan to wait until I am engaged to be married
q912c	I plan to wait until I find someone I love
q912d	I plan to have sexual intercourse when an opportunity comes along
q913	Do you feel any pressure from others to have sexual intercourse?
q914	From whom do you feel pressure?
q915	How many of your friends have ever had sex?
Section_10	Contraceptive/contraceptive use
q1001	Have you/your partner ever used any contraceptive method to avoid pregnancy?
q1002	Which of the following contraceptive methods have you/your partner ever used?
q1002b	When did you/partner start using any method of contraceptive?
q1003	Are you/your partner currently using any contraceptive method
q1004	Which contraceptive method are you/partner currently using?
q1005	Where did you/partner obtain the method from?
q1006	Is there anything (e.g., person) who influenced your decision to use a contraceptive method you are using?
q1007	Who/what influenced you to use contraceptives
q1007a	During the COVID-19 lockdowns, how did you/partner access the refills for the contraceptives?
q1008	What are the reasons you aren’t using a method of contraceptive/birth spacing to delay or avoid pregnancy?
q1009	Do you/your partner have intentions of using contraceptives in the near future?
q1009b	Which contraceptive methods do you intend to use (list up to three that you prefer)?
q1010	Ever discontinued contraceptive use?
q1010a	When was the last time you discontinued the use of a contraceptive method?
q1010b	Which method/methods have you ever discontinued?
q1010c	What were the main reasons for discontinuation?
q1011a	How easy is it for unmarried young girls in your community to obtain contraceptives?
q1011b	Why is it not so easy to obtain the contraceptives
q1011c	Would you say you have confidence in seeking contraceptives from the health workers at the facility/community health workers?
q1011d	Why not?
q1012a	In the last six months have you sought any contraceptives from the health worker at the facility or VHT?
q1012b	Do you always receive it whenever you asked?
q1013	Would you encourage your partner/spouse to use some contraceptives method to prevent unplanned pregnancy?
q1014	In the last 12 months, have you encouraged your partner/spouse to use some contraceptive method to prevent unplanned pregnancy?
q1015	Would you encourage your friend to use some contraceptive method to prevent unplanned pregnancy?
q1016	In the last 12 months, have you encouraged your friend to use some contraceptive method to prevent unplanned pregnancy?
q1017	The following questions are about HIV testing (and circumcision) in the last 12 months.
q1017a	Do you know of a place(s) where people can get tested for HIV?
q1017b	Have you ever been tested for HIV?
q1017c	Why have you never been tested forHIV?
q1017d	When was the last you were tested for HIV?
q1017e	Have you disclosed your HIV status to your sexual partners?
q1017f	In your view, what do you think is your risk of acquiring HIV in the next six months?
q1017g	Male circumcision is being promoted as one of the methods for reducing the risk of acquiring HIV. However, some men/boys are uncomfortable talking about circumcision but it is important for us to have this information. Some men/boys are circumcised.
q1017smc	Are you circumcised?
q1017smcyr	In which year were you circumcised? (Put "88" if he cannot remember)
q1018a	In the last 12 months, have you experienced any of the following?
q1018a_1	Discharge from penis/vagina
q1018a_2	Pain during urination
q1018a_3	Ulcers/sores in genital area
q1018a_4	Itching in genital area
q1018b	What did you do when you experienced any of the signs mentioned above (refer to 1018a above)?
q1018c	Where did you seek treatment from?
Section_11	Pregnancy and Antenatal Care (Female Respondents)
q1101	Have you ever been pregnant?
q1102	At what age did you become pregnant for the first time?
q1103a	How did the first pregnancy end?
q1103b	Did you have any antenatal visit or care during the pregnancy for the first birth?
q1103c	Did you intend to get pregnant at this time?
q1103d	Why did you and partner not use condoms or contraceptives?
q1104	How many pregnancies have you had during your life time?
q1105	How many of these pregnancies were?
q1105a_1	Carried to term:
q1105a_2	Miscarried :
q1105a_3	Aborted (by choice):
q1106	How old is your youngest child? (IN MONTHS) [PUT "00" if still pregnant]
q1107a	During the pregnancy with this youngest child (last birth), did you visit a health facility for antenatal care (ANC)?
q1107b	How many times did you visit the antenatal clinic during your last pregnancy?
q1107c	How many months pregnant were you when you went for the first antenatal care?
q1108	If you did not attend any antenatal clinic/or attended less than 4 visits; what were the reasons for this?
q1109	During any of the antenatal visits for your last birth, were you given any knowledge about;
q1109a	Babies getting the AIDS virus from their mother?
q1109b	Things that you can do to prevent getting the AIDS virus?
q1109c	Getting tested for the AIDS virus?
q1109d	Contraceptive knowledge?
q1109e	Where to deliver from?
q1109f	Birth preparedness plans?
q1110	Where did you have your last delivery?
q110i	Others, please specify
q1111	In this community, what do girls who get unwanted pregnancy do?
q1112	When did you have your most recent abortion?
q1113	Where did you have your most recent abortion?
q1114	Was your most recent abortion spontaneous or induced by you?
q1115	How did you manage the after-effects of abortion?
q1115i	Others, please specify
q1115b	What were the reasons that you did not seek care for a professional health worker?
q1116	Has anyone you know ever tried to abort a pregnancy?
q1117	How did they try to do it/did it?
q1118a	Have you ever made a girl pregnant?
q1118b	How many children do you wish to have in life?
q1118c	How are you planning to limit yourself to this number of children you have mentioned above?
q1118d	Whom do you think should decide about how many children you should have?
Section_12	Intimate Partner Violence and SGBV
q1201	Please tell me if these apply to your relationship with your (last) husband/partner?
q1201a	He (is/was) jealous or angry if you (talk/talked) to other men?
q1201b	He frequently (accuses/accused) you of being unfaithful?
q1201c	He (does/did) not permit you to meet your female friends?
q1201d	He (tries/tried) to limit your contact with your family?
q1201e	He (insists/insisted) on knowing where you (are/were) at all
q1201f	He (cannot/could not) allow me to work away from home
q1201g	I cannot/could not spend any money without his permission
q1201h	He (does/did) not trust you with money
q1202a	Did your (last or Current) husband/wife/partner ever do any of the following things to you?
q1202a_1	Push you, shake you, or throw something at you?
q1202a_2	Slap you?
q1202a_3	Twist your arm or pull your hair?
q1202a_4	Punch you with fist/with something that could hurt you?
q1202a_5	Kick you, drag you, or beat you up?
q1202a_6	Try to choke you or burn you on purpose?
q1202a_7	Threaten or attack you with a knife, gun, or other weapon?
q1202a_8	Physically force you to have sexual intercourse with him when you did not want to?
q1202a_9	Physically force you to perform any other sexual acts you did not want to?
q1202a_10	Force you with threats or in any other way to perform sexual acts
q1202b	How often did this happen during the last 12 months?
q1202b_1	Push you, shake you, or throw something at you?
q1202b_2	Slap you?
q1202b_3	Twist your arm or pull your hair?
q1202b_4	d).Punch you with fist/with something that could hurt you?
q1202b_5	Kick you, drag you, or beat you up?
q1202b_6	Try to choke you or burn you on purpose?
q1202b_7	Threaten or attack you with a knife, gun, or other weapon?
q1202b_8	Physically force you to have sexual intercourse with him when you did not want to?
q1202b_9	Physically force you to perform any other sexual acts you did not want to?
q1202b_10	Force you with threats or in any other way to perform sexual acts
q1203	Have you ever hit, slapped, and kicked someone else to physically hurt them at times when he was not already beating or physically hurting you?
q1204	In the last 12 months, how often have you done such acts to your (last) partner (husband/boyfriend, wife/girlfriend)?
q1205	In the last 12 months has anyone forced you to have sex with them?
q1206	After being forced to have sexual intercourse or perform sexual acts, have you ever sought help from a doctor or medical personnel?
q1207	How long after you were forced to have sexual intercourse or perform sexual acts did you seek help?
q1208	Were you offered drugs to prevent you from getting HIV after you were forced to have sexual intercourse or perform sexual acts?
q1209	Were you offered a test for HIV after you were forced to have sexual intercourse or perform sexual acts?
q1210	Were you offered a pill to stop you from becoming pregnant?
q1211	After being forced to have sexual intercourse or perform sexual acts, have you ever sought:
q1211a	Psychological support?
q1211b	Legal support?
q1212	If you did not seek care, why?
q1213	Has this ever happened to you?
q1214	Would you say such unwanted touches just described above happen often, sometimes, or rarely?
Section_14	USE AND PERCEPTION OF HEALTH SERVICES
q1401	Have you ever visited a health facility or doctor of any kind to receive services or knowledge on contraception, pregnancy, abortion or sexually
q1402	How many times have you sought services or knowledge from a doctor or a nurse for these services in the last twelve months?
q1403	Thinking about your last visit, did you go to a government clinic, health center or hospital or a private doctor or clinic?
q1404	When you last saw a doctor or a nurse, what was your MAIN reason for going to see him/her?
q1405	Was this within the last three months?
q1406	Was there anything (e.g., a person) that influenced your decision to seek medical services?
q1407	what influenced your decision?
q1408	Have you ever been given brochures on contraceptions/family planning services?
q1409	Did you ever attend a talk on contraception?
q1411	Has any doctor or nurse ever talked to you about:
q1411a	Contraception?
q1411b	Sexually transmitted diseases?
q1411c	Pregnancy?
q1411d	Sexual and Gender based violence (SGBV)
q1412	Did you feel comfortable enough to ask questions?
q1413	Were the questions you asked during the consultation answered adequately?
q1415	Do you think your information will be kept confidential?
q1416	In general, how satisfied were you with the following aspects of the services you received at the health facility
q1416a	a) Waiting time
q1416b	b) Health worker taking time to explain the procedures/provide service
q1416c	c) Health worker listening to your concerns
q1416d	d) Health worker treating you with courtesy and respect
q1416e	e) Attitude of health worker to you in general
q1416f	f) Cleanliness of the facility
q1416g	g) Privacy at health facility
q1416h	h) The overall friendliness of the service to young people like you
v1	Record the GPS coordinates of the dwelling.
note_thanks	Thank you for your time.
comment	Your impression of the interview/Any comments:
note_end	END
